# Supplementary material for: Plant-Symbiotic Fungi as Chemical Engineers: Multi-Genome Analysis of the Clavicipitaceae Reveals Dynamics of Alkaloid Loci
Source: PLoS Genet. 2013 Feb 28;9(2):e1003323. doi: 10.1371/journal.pgen.1003323 (PMC3585121; doi:10.1371/journal.pgen.1003323)
Supplement: Protocol S1 — RIP-index perl script. (PL) [file pgen.1003323.s011.pl]

# ripindex.pl - written by James Galagan, Braod Institute; modified by Mark Farman, University of Kentucky

use strict;


=head1 NAME


Code to generate RIP indices on a fasta file in windows of a selected size


=head1 SYNOPSIS


Usage: perl ripindex.pl windowsize windowstep fasta_file


Takes a fasta_file and returns tab delimited output to STDOUT of RIP indices calculated on windows of windowsize.  The output  has the following structure:


SEQ		WINDOW_NUMBER		WINDOW_START		WINDOW_STOP		TpA/ApT		(CA+TG)/(AC+GT)		PERCENT_GC

fasta1		1		1		50		1.2		0.6		64.5

fasta1		2		51		100		1.12		0.54		62

etc...


=cut


##########################################################################

# Usage

##########################################################################


my $usage = <<'EOT';

Usage: perl ripindex.pl windowsize windowstep fasta_file


Takes a fasta_file and returns tab delimited output to STDOUT of RIP indices calculated on windows of windowsize.  The output  has the following structure:


SEQ		WINDOW_NUMBER		WINDOW_START		WINDOW_STOP		TpA/ApT		(CA+TG)/(AC+GT)		PERCENT_GC

fasta1		1		1		50		1.2		0.6		64.5

fasta1		2		51		100		1.12		0.54		62

etc...


EOT


if ($#ARGV != 2 ) {

	print $usage;

	exit(0);
}


##########################################################################


my @headers=('SEQID','WINDOW_NUMBER','WINDOW_START','WINDOW_STOP','TpA/ApT','(CA+TG)/(AC+GT)', '%GC');


my $winsize=shift;
my $winstep=shift;
my $file=shift;

#open input file and open file for writing results
open FILE, "<$file" or die "Could not open $file for reading\n";
open(OUT, '>', "$file"."_RIP_OUT") || die "Problem\n";


#set the record delimiter to ">"
$/='>';


#grab the first header ">" symbol
<FILE>;


#print the header to the results file
print OUT join("\t",@headers,"\n");


while (<FILE>) {

	#remove the header line

	s/^(.+)\n//;

	my $seqid=$1;

        $seqid =~ s/\r//g;

	

	#remove any  ">" symbols

	s/\>//g;


	#remove all newlines in this record

	s/\n//g;
        s/\r//g;

	my $seq=$_;

	

	#calculate the rip index

	my ($ra_ri1,$ra_ri2,$ra_start,$ra_stop,$ra_GC)=ripindex($seq,$winsize,$winstep);


	#output the data

	for (my $i=0;$i<scalar(@$ra_ri1) ;$i=$i+1) {

		print OUT join("\t",$seqid,$i,$$ra_start[$i],$$ra_stop[$i],$$ra_ri1[$i],$$ra_ri2[$i],$$ra_GC[$i],"\n");

	}

	

}


##########################################################################

# Subroutines

##########################################################################


sub ripindex {

	my ($seq,$winsize,$winstep)=@_;

	my (@ri1,@ri2,@start,@stop,@GC);

	my $i;

	my $ss;
        my $percentGC;

	my ($TA,$AT,$CA,$TG,$AC,$GT,$GC);

	for ($i=0;$i<length($seq)-$winsize;$i=$i+$winstep) {

			$ss=substr($seq,$i,$winsize);

			print "$ss\n\n";
  
                        ($TA,$AT,$CA,$TG,$AC,$GT,$GC)=countdn($ss);


			#for TA/AT if AT==0 we set the rip index to 0

			if ($AT==0) {

				push @ri1,0;

			}

			else {

				push @ri1,$TA/$AT;

			}


     		#if AC+GT==0 we set the rip index to 0

			if ($AC+$GT==0) {

				push @ri2,0;

			}

			else {

				push @ri2,($CA+$TG)/($AC+$GT);

			}


		        $percentGC = $GC/length($ss);
                        push @GC,$percentGC;
                        push @start,$i+1;

			push @stop,$i+$winsize;


	}


	if ($i>length($seq)) {

		$i=$i-$winsize+1;

		$ss=substr($seq,$i,(length($seq)-$i)+1);

		($TA,$AT,$CA,$TG,$AC,$GT,$GC)=countdn($ss);


		#for TA/AT if AT==0 we set the rip index to 0

		if ($AT==0) {

			push @ri1,0;

		}

		else {

			push @ri1,$TA/$AT;

		}


		#if AC+GT==0 we set the rip index to 0

		if ($AC+$GT==0) {

			push @ri2,0;

		}

		else {

			push @ri2,($CA+$TG)/($AC+$GT);

		}


		$percentGC = $GC/length($ss);
                push @GC,$percentGC;
                push @start,$i+1;

		push @stop, length($seq);


	}


	return (\@ri1,\@ri2,\@start,\@stop,\@GC);


}


sub countdn {

	my ($ss)=@_;

	my ($TA,$AT,$CA,$TG,$AC,$GT,$GC);


	$TA++ while ($ss=~/TA/g);

	$AT++ while ($ss=~/AT/g);


	$CA++ while ($ss=~/CA/g);

	$TG++ while ($ss=~/TG/g);

	$AC++ while ($ss=~/AC/g);

	$GT++ while ($ss=~/GT/g);

        $GC++ while ($ss=~/[G|C]/g);


	return ($TA,$AT,$CA,$TG,$AC,$GT,$GC);

	


}
